# Supplementary material for: Key Ecological Factors Influencing Foraging Site Selection During Different Breeding Stages of the Endangered Scaly‐Sided Merganser in Northeast China
Source: Ecol Evol. 2025 Mar 6;15(3):e71011. doi: 10.1002/ece3.71011 (PMC11885059; doi:10.1002/ece3.71011)
Supplement: Supplementary file 1 — Data S1. As “Raw data and R code”. We have also provided the following captions for Sheet 1 and Sheet 2: (1) Sheet 1: Raw data on ecological factors affecting foraging site selection at different breeding stages of the Scaly‐sided Merganser (SSME). (2) Sheet 2: R code and results of model selection and parameter estimation. [file ECE3-15-e71011-s001.zip]

Archive with 2 entries (2 files):
- ECE371011-sup-0001-supinfo_Data S1.xlsx
- Raw data and R code.xlsx
