# Supplementary material for: Key Ecological Factors Influencing Foraging Site Selection During Different Breeding Stages of the Endangered Scaly‐Sided Merganser in Northeast China
Source: Ecol Evol. 2025 Mar 6;15(3):e71011. doi: 10.1002/ece3.71011 (PMC11885059; doi:10.1002/ece3.71011)
Supplement: Supplementary file 1 — Data S1. As “Raw data and R code”. We have also provided the following captions for Sheet 1 and Sheet 2: (1) Sheet 1: Raw data on ecological factors affecting foraging site selection at different breeding stages of the Scaly‐sided Merganser (SSME). (2) Sheet 2: R code and results of model selection and parameter estimation. [file ECE3-15-e71011-s001.zip › ECE371011-sup-0001-supinfo_Data S1.xlsx]

## Sheet: Sheet1
Number	Year	Period	River	F/C	TS(n)	TT(n)	TH(m)	MDBH(cm)	SH(m)	SD(%)	HH(cm)	HCC(%)	DR(m)	C(D)	HR(%)	BR(%)	DB(m)	DPNS(m)	RD(m)	RW(m)	WV(m/s)	T(NTU)
1	2023	Egg-laying	L	F	10	97	24.22	51.47	3.59	36.07	14.94	15.16	13.6	2	15.88	16.82	1559	1275	0.91	17.68	0.31	3.65
2	2023	Egg-laying	L	C	9	89	20.96	44.23	3.42	29.25	18.83	22.78	19.93	0	6.66	6.61	425	1323	0.38	7.26	0.63	5.45
3	2023	Egg-laying	L	F	11	100	25.49	44.22	3.3	37.06	24.15	30.38	56.88	3	17.57	11.47	2189	1742.33	1.27	28.27	0.38	3.51
4	2023	Egg-laying	L	C	11	100	22.32	43.72	3.15	34.26	14.5	14.33	78.95	1	10.59	8.55	886.67	1319.67	1.55	50.59	0.71	6.05
5	2023	Egg-laying	L	F	9	96	22.2	42.17	3.68	31.19	21.71	18.76	16.45	3	7.71	13.11	2240	1626.3	0.46	15.19	0.33	3.81
6	2023	Egg-laying	L	C	9	90	16.87	38.21	4.25	23.2	25.54	33.01	23.75	2	4.37	9.85	834	1120.6	0.62	29.39	0.43	5.39
7	2023	Egg-laying	L	F	11	104	26.2	38.57	3.49	41.08	22.2	25.23	46.03	4	5.41	18.86	3234.6	922	0.99	23.26	0.39	3.82
8	2023	Egg-laying	L	C	10	94	20.7	40.96	4.22	45.98	17.16	28.19	128.02	1	5.25	4.69	1152	1234	0.56	26.4	0.4	5.74
9	2023	Egg-laying	L	F	11	85	22.13	40.35	4.5	33.21	13.21	10.78	94.2	3	9.01	19.98	2397	1761	0.92	29.54	0.31	3.54
10	2023	Egg-laying	L	C	10	89	24.42	38.19	4.58	30.8	22.27	35.63	148.48	2	5.43	8.68	1042	1754.67	0.34	8.58	0.43	6.83
11	2023	Egg-laying	L	F	10	105	25.59	47.67	3.55	34.13	25.24	23.18	241.48	3	7.95	16.72	3485	1731	1.28	21.68	0.37	3.66
12	2023	Egg-laying	L	C	9	121	28.07	50.69	4.28	38.13	17.33	19.02	305.2	1	4	6.88	1478	1546	0.67	25.06	0.85	5.73
13	2023	Egg-laying	L	F	13	126	28.67	48.1	3.71	41.38	14.43	22.01	175.91	2	18.88	12.97	3730	846	1.19	28.45	0.32	3.61
14	2023	Egg-laying	L	C	11	127	25.24	41.07	3.58	34.25	23.37	29.43	543.56	2	6.7	5.95	2486	1208.53	0.85	28.83	0.32	5.82
15	2023	Egg-laying	L	F	13	90	20.79	36.87	4.05	38.11	21.03	38.6	355.59	2	7.07	16.99	3244	1779	1.81	16.16	0.43	4.47
16	2023	Egg-laying	L	C	12	107	23.63	35.4	4.49	38.75	25.81	32.41	325.42	1	4.16	3.24	1345	1353.6	0.42	15.85	0.36	7.7
17	2023	Egg-laying	L	F	13	114	25.33	44.75	3.38	34.78	13.71	18.14	346.33	2	11.18	10	2640	605.35	0.85	20.29	0.44	3.31
18	2023	Egg-laying	L	C	11	123	21	39.72	4.25	36.4	26.5	37.43	859.67	2	3.22	3.72	1024	1093.74	0.36	8.78	0.74	6.39
19	2023	Egg-laying	L	F	13	136	22.35	42.41	3.57	41.34	27.34	29.94	359.33	3	13.89	18.89	3730	1752.33	0.86	18.85	0.42	4.21
20	2023	Egg-laying	L	C	12	132	24.82	46.57	4.45	36.41	16.87	28.18	350.334	1	6.26	5.59	2669	1614	1.54	62.49	0.46	10.72
21	2023	Egg-laying	M	F	11	82	18.1	34.12	2.5	25.19	20.85	25.21	322.18	3	10.53	17.88	1256.85	808.63	1.62	37.53	0.32	3.35
22	2023	Egg-laying	M	C	12	75	14.93	41.74	3.32	16.51	21.91	19.45	652.28	0	6.66	7.46	886	1259	1.28	36.34	0.15	4.63
23	2023	Egg-laying	M	F	13	90	21.49	44.07	2.95	33.51	25.87	21.07	465.49	2	7.57	12.13	2942	1815.42	0.84	26.31	0.33	4.36
24	2023	Egg-laying	M	C	13	81	14.72	37.14	2.28	19.27	14.87	28.23	755.28	1	5.26	5.97	772	1490	0.72	21.25	0.26	5.73
25	2023	Egg-laying	M	F	12.6667	83	20.07	41.5	2.33	28.27	24.26	29.84	549.92	2	7.71	18.21	3404.67	1565	1.86	14.06	0.36	3.26
26	2023	Egg-laying	M	C	10.6667	85	23.11	36.79	2.09	19.1	23.71	27.63	855.8	1	4.37	6.31	1213	1320	1.26	28.8	0.67	5.12
27	2023	Egg-laying	M	F	13	85	25.72	44.87	1.66	36.08	20	34.39	780.14	2	8.73	19.5	4222	1248	1	18.18	0.37	4.13
28	2023	Egg-laying	M	C	13	84	24.08	36.12	2.34	24.86	16.23	20.27	1329.33	1	5.25	4.85	1160	1260	1.19	24.28	0.29	5.67
29	2023	Egg-laying	M	F	12	105	24.88	40.3	2.11	35.62	16.15	22.24	1473	2	9.01	19.76	3732	1033	0.9	18.86	0.28	2.45
30	2023	Egg-laying	M	C	12	106	22.49	37.81	1.6	25.66	21.54	25.72	1602.33	2	6.43	5.08	2507	1188	0.72	10.55	0.27	3.76
31	2023	Egg-laying	M	F	14	86	17.15	27.04	2.8	38.94	16.89	23.73	844.18	3	8.62	17.31	3468	1776.23	0.92	15.03	0.36	3.43
32	2023	Egg-laying	M	C	12	77	16.6	21.43	2.82	15.44	25.35	21.93	1486.88	2	4	6.22	1415	1624.72	1.68	30.81	0.74	4.85
33	2023	Egg-laying	M	F	13	94	25.98	44.69	3.36	28.45	25.92	20.21	547.09	3	18.88	13.84	3984	1414.58	1.74	18.7	0.33	3.37
34	2023	Egg-laying	M	C	11	100	20.42	31.17	2.65	17.84	27.61	20.95	853.42	1	5.7	14.65	1133	1621.34	0.78	20.52	0.78	6.04
35	2023	Egg-laying	M	F	14	120	29.32	46.03	2.91	37.07	20.72	24.34	365	4	17.28	17.73	3401	1722	1.72	16.07	0.41	4.45
36	2023	Egg-laying	M	C	12	110	20.86	37.14	3.15	27.31	26.32	30.59	868.19	2	4.16	2.87	1150	1532	0.87	19.2	0.26	6.65
37	2023	Egg-laying	M	F	13	117	23.46	36.54	2.7	21.96	14.79	29.89	745	1	11.18	9	3411	1261	1.02	24.27	0.43	3.19
38	2023	Egg-laying	M	C	12	108	22.48	30.55	2.53	16.48	23.05	29.77	1453.82	1	3.22	3.79	747	1354.68	1.26	18.97	0.63	7.41
39	2023	Egg-laying	M	F	13	120	32.27	48.75	3.69	22.09	25.5	32.83	631	4	17.29	18.78	2789	1774.6	0.8	22.02	0.22	2.47
40	2023	Egg-laying	M	C	13	113	29.29	37.27	2.76	14.4	18.51	25.2	466.33	0	2.59	5.48	1631	1657	0.75	20.43	0.75	5.09
41	2023	Egg-laying	M	F	15	141	35.09	47.06	3.06	37.77	17.67	24.39	738.49	4	18.28	12.61	3600	830.87	1.42	14.5	0.37	3.31
42	2023	Egg-laying	M	C	14	135	30.14	36.47	2.21	32.83	18.59	28.84	653.09	2	5.03	5.15	2111	1401	1.05	35.12	0.39	6.78
43	2023	Egg-laying	M	F	13	120	35.57	51.88	3.29	28.98	13.23	26.3233	887.78	4	14.18	11.12	3321	1609	1.78	16.99	0.29	2.73
44	2023	Egg-laying	M	C	11	119	33.04	42.27	2.59	28.81	14.29	20.38	1156.22	2	6.15	5.76	1116	1356.27	1.18	34.85	0.69	5.28
45	2023	Egg-laying	M	F	15	144	34.36	42.17	3.32	29.1	27.04	27.67	951.77	3	15.18	19	3273	1042	1.09	20.48	0.38	3.33
46	2023	Egg-laying	M	C	14	133	26.61	37.33	2.76	31.67	26.82	31.48	1679.75	2	6.91	9.21	363	1000	0.88	32.46	0.35	3.63
47	2023	Egg-laying	F	F	16	141	21.91	33.74	3.17	25.7	19.61	14.43	670.18	3	1.03	20.76	4323	1850	0.82	10.12	0.38	2.34
48	2023	Egg-laying	F	C	13	124	23.87	35.72	2.74	25.03	24.59	22.63	1238.27	3	3.26	5.9	1143	2476	0.45	8.12	0.25	5.89
49	2023	Egg-laying	F	F	14	147	16.38	33.13	2.46	17.45	15.9	15.84	461.76	3	9.21	6.28	3560	1251.6	2.02	17.7	0.29	3.6
50	2023	Egg-laying	F	C	16	146	18.96	40.41	2.22	13.24	25.5	14.59	1047.49	0	5.81	5.32	1750	1394.3	1.68	55.2	0.57	6.3
51	2023	Egg-laying	F	F	19	166	24.65	42.11	1.76	28.15	12.48	20.69	796	2	7.63	8.39	3321	1145.7	1.17	24.53	0.34	3
52	2023	Egg-laying	F	C	13	149	17.54	37.01	1.64	15.26	14.19	16.72	635.33	1	5.06	10.58	1358	1148	1.47	36.07	0.65	5.96
53	2023	Egg-laying	F	F	15	176	25.94	40.32	2.35	18.22	27.29	20.99	1525.15	4	7.28	15.82	3273	1240.7	1.27	26.74	0.37	3.52
54	2023	Egg-laying	F	C	17	154	22.95	27.78	2.06	19.62	13.81	25.3	2183.08	2	4.46	4.76	1157	1355	1.25	30.73	0.26	5.78
55	2023	Egg-laying	F	F	13	139	18.17	39.32	2.6	15.46	21.45	23.96	1248.21	4	3.98	7.44	4323	1132	0.86	23.14	0.34	3.92
56	2023	Egg-laying	F	C	16	132	22.02	32.84	3.19	16.86	24.35	16.2	1482.33	1	5	3.03	1084	1251.7	0.84	23.32	0.23	7.43
57	2023	Egg-laying	F	F	18	142	32.06	37.11	3	18.63	18.1	18.08	1436.67	4	6.02	12.97	3534	1619.3	1.15	19.75	0.31	3.58
58	2023	Egg-laying	F	C	17	149	27.98	41.71	3.05	31.82	24.46	13.32	1178.68	1	4.31	3.13	558	1400	0.75	19.46	0.24	6.89
59	2023	Egg-laying	F	F	14	174	18.82	34.03	3.15	26.02	16.19	17.52	1465.67	3	8.34	10.18	3837	1593	1.82	18.23	0.34	3.41
60	2023	Egg-laying	F	C	13	178	26.59	29.42	2.49	19.19	16.03	15.2667	1153	1	7.28	4.27	1094	1250.72	0.84	21	0.17	5.63
61	2023	Egg-laying	F	F	16	121	22.03	26.8	3.11	29.84	21.86	22.61	760	2	6.15	12.04	3307	1345	1.17	26.38	0.38	3.39
62	2023	Egg-laying	F	C	12	142	21.28	34.23	2.25	20.56	13.95	24.66	1243.33	4	4.41	15.57	1131.32	1709	1.26	28.5	0.27	5.1
63	2023	Egg-laying	F	F	14	175	38.27	45.75	3.07	28.53	20.92	25.27	2431	3	8.03	16.87	3565	1169.67	0.88	25.53	0.27	3.07
64	2023	Egg-laying	F	C	16	196	30.56	40.1	3.81	29.93	21.08	28.01	1570.33	1	4.02	4.17	720	1331	0.75	35.62	0.86	5.24
65	2023	Egg-laying	F	F	17	211	36.28	49.11	3.36	27.76	21.12	17.59	1458	4	4.59	9.38	3527	791.06	1.01	17.31	0.31	3.12
66	2023	Egg-laying	F	C	14	158	33.95	36.48	2.43	17.92	16.84	18.14	1727.31	1	3.37	4.51	797	1475	0.45	10.64	0.19	5.23
67	2023	Egg-laying	F	F	15	174	24.92	34.11	2.58	18.73	21.73	22.75	563.24	3	6.27	8.4	3379	1679	1.05	20.48	0.39	3.47
68	2023	Egg-laying	F	C	14	176	31.56	24.81	2.86	19.84	22.12	24.75	751.64	2	4.54	3.05	784	1710	1.54	43.15	0.16	5.36
69	2023	Egg-laying	F	F	16	189	40.78	49	3.56	33.43	16.22	16.3	370.47	3	3.49	8.25	1422	1517.72	0.63	28.5	0.28	3.44
70	2023	Egg-laying	F	C	15	163	32.7	35.21	3.17	25.56	16.47	13.38	1056.33	1	5.07	10.53	1022	1456	1.46	14.31	0.62	6.08
71	2023	Egg-laying	F	F	16	148	40.14	50.44	3.17	29.04	18.84	16.57	452.16	3	5.8	19.09	2423	1497.7	0.82	31.63	0.21	3.11
72	2023	Egg-laying	F	C	15	132	30.16	28.03	2.26	18.34	18.31	25.34	894	1	5.72	4.3	1100	1544.65	0.27	9.57	0.8	4.63
73	2023	Egg-laying	M	F	13	84	20.1	36.12	2.98	26.67	22.33	26.69	367.18	4	11.53	18.88	1390	942	1.96	45.87	0.45	4.48
74	2023	Egg-laying	M	C	14	77	16.93	43.74	3.8	17.99	23.39	20.93	697.28	1	7.66	8.46	1020	1393	1.62	44.68	0.28	5.76
75	2023	Egg-laying	F	F	17	176	26.92	36.11	3.06	20.21	23.21	24.23	608.24	4	7.27	9.4	3513	1813	1.39	28.82	0.52	4.6
76	2023	Egg-laying	F	C	16	178	33.56	26.81	3.34	21.32	23.6	26.23	796.64	3	5.54	4.05	918	1844	1.88	51.49	0.29	6.49
77	2023	Egg-laying	F	F	18	191	42.78	51	4.04	34.91	17.7	17.78	415.47	4	4.49	9.25	1556	1652	0.97	36.84	0.41	4.57
78	2023	Egg-laying	F	C	17	165	34.7	37.21	3.65	27.04	17.95	14.86	1101.33	2	6.07	11.53	1156	1590	1.8	22.65	0.75	7.21
79	2023	Egg-laying	F	C	17	165	34.7	37.21	3.65	27.04	17.95	14.86	1101.33	2	6.07	11.53	1156	1590	1.8	22.65	0.75	7.21
80	2023	Incubation	L	F	13	136	26.92	45.03	2.93	35.89	20.98	36.46	15.08	0	6.96	4.05	2381	1496	2.39	21.49	0.32	1.55
81	2023	Incubation	L	C	12	131	19.66	37.6	2.63	35.63	20.69	28.07	21.17	1	4.83	5.41	1670	1564.87	1.12	60.26	0.56	4.89
82	2023	Incubation	L	F	13	118	33.73	37.51	3.44	29.92	14.87	23.23	24.21	1	7.41	4.3	1369	1370.75	1.25	27.23	0.22	1.29
83	2023	Incubation	L	C	13	102	25.56	33.05	2.58	23.77	21.23	22.18	39.47	3	5.64	6.98	868	1478	1.04	24.35	0.35	5.66
84	2023	Incubation	L	F	13	117	32.87	35.13	2.32	26.78	25.44	32.97	35.52	3	8.41	5.38	2684	1090.12	2.21	27.77	0.31	2.81
85	2023	Incubation	L	C	13	106	26.26	28.96	3.01	29.84	19.62	27.01	44.08	4	5.94	5.11	1081	1410	1.66	46.54	0.48	6.15
86	2023	Incubation	L	F	11	117	20.19	32.21	2.54	27.08	15.82	25.5	154.52	3	12.29	4.83	2187	1648.64	1.38	28.62	0.24	2.21
87	2023	Incubation	L	C	13	111	32.89	42.49	3	25.73	12.55	18.92	355.26	1	6.01	4.37	1574	1732	1.01	39.36	0.37	5.67
88	2023	Incubation	L	F	13	136	27.34	45.59	2.5	24.2	20.52	33.51	223.11	2	8.32	5.71	1615	1355.67	0.87	22.83	0.37	1.77
89	2023	Incubation	L	C	14	138	29.63	34.49	3.46	37.18	15.06	27.99	311.67	3	5.03	7.19	1140	1760	0.79	20.75	0.57	6.05
90	2023	Incubation	L	F	14	162	43.41	45.86	3.44	27.57	28.81	37.75	273.95	4	14.25	11.82	2481	1648.63	1.37	24.56	0.23	2.19
91	2023	Incubation	L	C	13	149	34.72	34.5	2.97	24.37	13.63	25.49	456.59	2	6.81	6.83	2033	1734.7	1.04	13.43	0.32	6.72
92	2023	Incubation	M	F	12	94	32.57	36.32	1.9	37.13	20.39	36.96	459.51	2	5.06	6.86	2606	1002.78	1.28	39.7	0.26	2.47
93	2023	Incubation	M	C	13	96	38.2	39.81	2.13	37.94	25.18	45.2833	733.46	0	9.18	6.32	1782	2771	0.74	8.23	0.41	5.91
94	2023	Incubation	M	F	14	117	39.04	46.63	2.33	29.96	20.99	34.62	780.82	3	6.76	5.44	3935	1009.52	1.78	32.41	0.29	2.66
95	2023	Incubation	M	C	15	114	31.01	32.46	2.05	26.49	20.94	20.4	761.52	1	6.12	7.2	2251	2669	2.22	7.84	0.44	6.78
96	2023	Incubation	M	F	10	153	28.65	34.79	2.01	41.73	25.52	46.19	881.55	4	5.09	6.95	3434	1358.42	0.96	35.87	0.24	1.59
97	2023	Incubation	M	C	14	159	38.86	45.89	1.58	28.62	18.08	32.82	853.45	1	8.07	7.08	2694	1792	0.83	37.75	0.34	5.67
98	2023	Incubation	M	F	13	106	35.57	35.89	2.2	25.79	18.61	16.15	811.52	0	7.06	5.93	2249	1058.46	2.13	35.26	0.28	2.31
99	2023	Incubation	M	C	10	115	28.53	32.64	2.49	32.88	26.75	23.59	1569.67	2	4.81	6.24	1735	1586	0.97	26.79	0.43	6.35
100	2023	Incubation	M	F	10	141	30.8	44.54	2.42	25.26	26.81	15.61	1358	1	5.69	7.19	3575	1276	2.31	46.88	0.26	2.53
101	2023	Incubation	M	C	10	122	31.62	30.4	1.41	25.67	27.97	16.98	544.33	4	6.78	4.26	2254	2112.72	0.84	7.65	0.25	7.16
102	2023	Incubation	F	F	15	149	37.52	45.55	3.01	26.16	15.92	18.44	699.67	2	6.43	4.82	2349	937.69	1.41	34.06	0.33	2.01
103	2023	Incubation	F	C	14	167	43.13	46.12	1.63	18.81	20.56	23.63	1611	2	10.07	6.16	1756	1790	1.21	26.52	0.36	7.26
104	2023	Incubation	F	F	16	176	42.27	52.62	3.45	26.92	22.81	26.27	851.68	2	5.83	9.12	2434	1037	1.6	46.68	0.27	2.21
105	2023	Incubation	F	C	15	154	35.18	45.68	2.9	25.87	23.06	22.12	1163	1	8.88	6.88	2386	2564	1.12	35.89	0.45	5.72
106	2023	Incubation	F	F	16	153	37.02	45.52	2.65	26.8	21.76	17.19	1764.3	0	5.87	9.53	3736	1955	2.27	47.57	0.23	2.26
107	2023	Incubation	F	C	13	168	27.97	34.76	2.38	20.01	14.59	26.71	2349.13	2	6.1	6.01	2169	3261	1.24	30.05	0.43	6.87
108	2023	Incubation	F	F	15	158	35.62	49.18	2.24	26.33	18.57	25.38	1680	3	5.92	7.5	2111	1881	2.15	66.18	0.25	2.4
109	2023	Incubation	F	C	15	165	44.24	45.86	1.91	26.21	26.29	20.54	1804.67	3	5.23	8.46	1356	3693.68	1.3	49.86	0.26	6.05
110	2023	Incubation	F	F	14	151	35.04	52.97	2.2	26.67	28.56	27.73	2255	2	8.06	7.07	2496	1357.7	1.45	39.15	0.14	2.85
111	2023	Incubation	F	C	14	143	42.05	44.48	2.53	22.49	15.24	19.65	2026.32	2	8.28	9.78	2593	1671	1.42	20.35	0.41	6.52
112	2023	Incubation	F	F	17	155	34.11	38.74	1.77	23.59	23.17	16.92	1973.62	2	8.94	5.52	3506	981.33	2.35	42.72	0.39	1.58
113	2023	Incubation	F	C	14	132	25.58	31.53	2.74	27.18	27.73	24.46	2310.6	4	10.41	7.35	2636	1346.67	1.1	38.64	0.53	6.91
114	2023	Incubation	F	C	12	129	23.75	30.21	2.64	26.54	25.72	23.44	2210.87	2	9.87	7.65	2423	1256.6	1.65	8.75	0.46	6.45
115	2023	Incubation	L	F	15	138	28.92	47.03	3.41	37.37	22.46	37.94	60.08	1	7.96	5.05	2515	1630	2.73	29.83	0.45	2.68
116	2023	Incubation	L	C	14	133	21.66	39.6	3.11	37.11	22.17	29.55	66.17	2	5.83	6.41	1804	1698	1.46	68.6	0.69	6.02
117	2023	Incubation	M	F	14	96	34.57	38.32	2.38	38.61	21.87	38.44	504.51	3	6.06	7.86	2740	1137	1.62	48.04	0.39	3.6
118	2023	Incubation	M	C	15	98	40.2	41.81	2.61	39.42	26.66	46.76	778.46	1	10.18	7.32	1916	2905	1.08	16.57	0.54	7.04
119	2023	Incubation	M	F	16	119	41.04	48.63	2.81	31.44	22.47	36.1	825.82	4	7.76	6.44	4069	1143	2.12	40.75	0.42	3.79
120	2023	Incubation	M	C	17	116	33.01	34.46	2.53	27.97	22.42	21.88	806.52	2	7.12	8.2	2385	2803	2.56	16.18	0.57	7.91
121	2023	Incubation	M	F	12	155	30.65	36.79	2.49	43.21	27	47.67	926.55	4	6.09	7.95	3568	1492	1.3	44.21	0.37	2.72
122	2023	Incubation	M	F	15	108	37.57	37.89	2.68	27.27	20.09	17.63	856.52	1	8.06	6.93	2383	1192	2.47	43.6	0.41	3.44
123	2023	Incubation	F	F	17	151	39.52	47.55	3.49	27.64	17.4	19.92	744.67	3	7.43	5.82	2483	1072	1.75	42.4	0.46	3.14
124	2023	Incubation	F	C	16	169	45.13	48.12	2.11	20.29	22.04	25.11	1656	3	11.07	7.16	1890	1924	1.55	34.86	0.49	8.39
125	2023	Incubation	F	F	18	178	44.27	54.62	3.93	28.4	24.29	27.75	896.68	3	6.83	10.12	2568	1171	1.94	55.02	0.4	3.34
126	2023	Incubation	F	C	17	156	37.18	47.68	3.38	27.35	24.54	23.6	1208	2	9.88	7.88	2520	2698	1.46	44.23	0.58	6.85
127	2023	Incubation	F	F	18	155	39.02	47.52	3.13	28.28	23.24	18.67	1809.3	1	6.87	10.53	3870	2089	2.61	55.91	0.36	3.39
128	2023	Incubation	F	C	15	170	29.97	36.76	2.86	21.49	16.07	28.19	2394.13	3	7.1	7.01	2303	3395	1.58	38.39	0.56	8
129	2023	Incubation	F	F	17	160	37.62	51.18	2.72	27.81	20.05	26.86	1725	4	6.92	8.5	2245	2015	2.49	74.52	0.38	3.53
130	2023	Incubation	F	C	17	167	46.24	47.86	2.39	27.69	27.77	22.02	1849.67	4	6.23	9.46	1490	3828	1.64	58.2	0.39	7.18
131	2023	Incubation	F	F	16	153	37.04	54.97	2.68	28.15	30.04	29.21	2300	3	9.06	8.07	2630	1492	1.79	47.49	0.27	3.98
132	2023	Brooding	L	F	12	128	44.24	43.59	3.3	45.7	32.75	30.75	764.14	1	15.34	8.22	2718	1610.67	2.01	39.44	0.07	2.15
133	2023	Brooding	L	C	13	145	37.69	42.17	2.55	33.33	35.27	40.42	655.07	1	4.71	12.55	1250	3324	0.75	38.85	0.43	3.59
134	2023	Brooding	L	F	11	133	42.06	54.29	2.81	38.72	40.12	42.92	1012.15	1	16.02	14.72	2238	1140	3.18	45.89	0.14	1.21
135	2023	Brooding	L	C	11	114	33.88	28.23	2.99	30.49	46.69	17.17	1995.54	1	6.8	5.19	2452	2378	1.07	8.31	0.38	4.88
136	2023	Brooding	L	F	11	160	42.82	40.54	3.21	32.36	39.07	36.85	1658.59	1	10.46	13.05	4389	1606	3.69	39.41	0.09	2.29
137	2023	Brooding	L	C	14	140	32.32	37.31	2.86	39.25	38.77	29.24	2231.33	1	5.65	7.68	1843	2636	0.72	10.21	0.42	4.51
138	2023	Brooding	L	F	13	154	37.33	39.84	3.54	36.84	37.79	29.15	1821.23	0	15.93	10.24	3416	1557	1.86	42.42	0.09	2.37
139	2023	Brooding	L	C	14	155	28.22	41.13	2.66	37.35	29.76	23.91	2595.55	0	3.76	6.49	1654	1430	0.95	43.6	0.48	5.52
140	2023	Brooding	L	F	14	154	39.63	54.12	2.7	36.72	27.69	32.65	1820.42	2	12.55	15.34	3870	1848.68	1.64	38.14	0.13	2.41
141	2023	Brooding	L	C	15	153	43	49.11	1.67	29.49	21.98	24.86	1880.21	2	3.81	10.53	1276	2219.46	0.86	6.49	0.35	3.77
142	2023	Brooding	M	F	10	127	27.6	34.02	1.65	33.86	14.6	21.28	566	3	4.31	11.82	2547	1880	2.05	44.59	0.11	1.83
143	2023	Brooding	M	C	11	129	33.33	37.06	2.03	27.45	17.22	14.4	732.63	2	4.38	6.78	2077	1440	0.58	20.99	0.38	3.85
144	2023	Brooding	M	F	11	129	33.08	37.43	2.61	31.24	22.01	18.54	847	2	8.47	19.41	3707	1567	2.27	69.81	0.06	1.67
145	2023	Brooding	M	C	11	141	27.72	36.78	2.07	27.25	23.28	27.06	1170	3	3.94	11.31	1731	2129	1.09	30.84	0.43	2.89
146	2023	Brooding	M	F	9	113	32.77	45.55	2.58	30.94	22.13	36.55	1225	1	9.19	9.44	3514	2321	1.66	45.83	0.11	2.5
147	2023	Brooding	M	C	10	103	31.78	33.86	1.73	28.3	25.22	14.83	1415	1	4.25	6.9	2294	1062	1.07	26.88	0.37	3.72
148	2023	Brooding	M	F	9	111	21.53	25.79	1.5	16.96	18.13	20.79	776	2	10.08	16.89	3798	2172.55	2.41	56.17	0.12	2.49
149	2023	Brooding	M	C	12	122	28.3	32.6	2.42	35.6	26.71	23.29	842	4	2.88	6.17	1756	1188	1.32	24.56	0.4	5.62
150	2023	Brooding	M	F	11	107	33.12	45.76	3.11	30.31	12.53	27.55	1276.34	1	10.28	17.94	3253	2393	2.72	45.27	0.18	3.24
151	2023	Brooding	M	C	12	120	37.26	45.55	2.38	33.02	31.56	28.58	1311	4	6.57	4.52	1744	1228.46	0.85	17.22	0.5	6.89
152	2023	Brooding	M	F	10	125	43.02	49.82	1.83	33.61	22.33	21.82	1434	2	15.56	8.16	3484	1678	3.18	44.88	0.15	2.63
153	2023	Brooding	M	C	12	131	33.6	44.71	2.15	39.18	23.63	27.19	1561.15	2	5.99	6.87	1873	1536	0.68	19.8733	0.43	5.15
154	2023	Brooding	M	F	12	157	40.05	45.58	2.43	33.27	36.44	19.56	2232	1	7.31	16.89	3162	3442	3.62	47.34	0.12	2.61
155	2023	Brooding	M	C	14	161	37.69	42.06	1.86	37.68	29.8	22.14	2547	2	6.16	7.58	1384	1480	0.76	18.86	0.47	5.85
156	2023	Brooding	F	F	15	140	37.51	50.14	2.72	23.6	25.32	29.96	2475.68	3	12.06	25.32	3670	3330	1.73	67.04	0.07	2.24
157	2023	Brooding	F	C	16	152	43.07	50.3	3.12	24.85	28.48	32.74	2756	1	7.79	7.56	1876	2446	0.65	53.48	0.46	5.3
158	2023	Brooding	F	F	17	164	44.98	53.24	2.16	29.32	30.12	35.08	2252	2	9.84	26.3	3058	1864	2.8	48.59	0.19	1.65
159	2023	Brooding	F	C	17	158	39.22	42.34	2.97	21.79	33.21	34.08	1862.68	1	6.42	13.56	1755	1725.75	0.78	18.8	0.53	6.62
160	2023	Brooding	F	F	17	137	27.3	42.02	2.33	26.06	35.68	39.51	2205.67	2	8.45	17.51	3342	1703.6	3.65	45.62	0.08	2.31
161	2023	Brooding	F	C	13	154	28.88	46.73	2.93	23.95	33.35	34.53	3344	1	5.77	7.9	1648	1876	0.88	19.02	0.46	3.97
162	2023	Brooding	F	F	14	142	41.93	50.4	1.92	30.75	25.87	29.06	1832	1	5.48	12.59	3328	2369	3.1	53.92	0.18	2.55
163	2023	Brooding	F	C	12	134	33.37	42.83	2.54	25.55	27.7	26.69	2527	3	5.59	5.63	2165	1419	1.7	24.47	0.51	5.41
164	2023	Brooding	F	F	16	141	34.52	54.09	2.24	31.12	29.91	35.91	1686.67	2	11.33	13.82	4730	1650	2.86	48.95	0.09	2.35
165	2023	Brooding	F	C	16	159	25.67	42.68	1.48	29.37	26.64	23.65	3249.7	3	8.58	4.69	1943	2406	1.48	48.64	0.45	5.35
166	2023	Brooding	F	F	16	151	32.88	46.63	2.18	34.6	31.01	40.26	1532.71	2	10.12	17.27	4356	1139	3.57	51.38	0.13	2.62
167	2023	Brooding	F	C	14	143	27.5	49.72	1.86	31.07	32.63	36.7	3439	4	5.29	18.15	1775	1612	1.12	50.16	0.56	5.46
168	2023	Brooding	F	F	11	181	45.07	53.61	2.16	31.61	40.12	35.53	1569	1	10.04	20.42	3407	2161	2.66	52.79	0.12	2.43
169	2023	Brooding	F	C	12	173	42.72	48.39	2.34	34.94	37.34	45.77	2516	2	5.58	6.58	2042	2392.34	0.78	19.47	0.5	4.31
170	2023	Brooding	F	F	15	160	34.41	47.38	2.59	28.23	24.62	45.74	2644.32	1	6.84	6.3	3508	1789	3.12	51.65	0.18	1.91
171	2023	Brooding	F	C	17	170	46.66	59.35	2.81	33.74	32.61	25.01	4612	3	4.39	7.37	2407	1549	1.4	21.9	0.59	5.76
172	2023	Brooding	F	C	13	136	27.84	33.45	2.87	28.75	26.56	22.42	2134.78	1	10.43	10.64	1505	1421.75	0.54	31.24	0.42	6.45
173	2023	Brooding	L	F	14	130	46.24	45.59	3.78	47.18	34.23	32.23	809.14	2	16.34	9.22	2852	1745	2.35	47.78	0.2	3.28
174	2023	Brooding	L	C	15	147	39.69	44.17	3.03	34.81	36.75	41.9	700.07	2	5.71	13.55	1384	3458	1.09	47.19	0.56	4.72
175	2023	Brooding	L	F	13	135	44.06	56.29	3.29	40.2	41.6	44.4	1057.15	2	17.02	15.72	2372	1274	3.52	54.23	0.27	2.34
176	2023	Brooding	M	F	12	129	29.6	36.02	2.13	35.34	16.08	22.76	611	4	5.31	12.82	2681	2014	2.39	52.93	0.24	2.96
177	2023	Brooding	M	C	13	131	35.33	39.06	2.51	28.93	18.7	15.88	777.63	3	5.38	7.78	2211	1574	0.92	29.33	0.51	4.98
178	2023	Brooding	M	F	13	131	35.08	39.43	3.09	32.72	23.49	20.02	892	3	9.47	20.41	3841	1701	2.61	78.15	0.19	2.8
179	2023	Brooding	M	C	13	143	29.72	38.78	2.55	28.73	24.76	28.54	1215	4	4.94	12.31	1865	2263	1.43	39.18	0.56	4.02
180	2023	Brooding	F	F	17	142	39.51	52.14	3.2	25.08	26.8	31.44	2520.68	4	13.06	26.32	3804	3464	2.07	75.38	0.2	3.37
181	2023	Brooding	F	C	18	154	45.07	52.3	3.6	26.33	29.96	34.22	2801	2	8.79	8.56	2010	2580	0.99	61.82	0.59	6.43
182	2023	Brooding	F	F	19	166	46.98	55.24	2.64	30.8	31.6	36.56	2297	3	10.84	27.3	3192	1998	3.14	56.93	0.32	2.78
183	2023	Brooding	F	C	19	160	41.22	44.34	3.45	23.27	34.69	35.56	1907.68	2	7.42	14.56	1889	1860	1.12	27.14	0.66	7.75
184	2023	Brooding	F	F	19	139	29.3	44.02	2.81	27.54	37.16	40.99	2250.67	3	9.45	18.51	3476	1838	3.99	53.96	0.21	3.44
185	2023	Brooding	F	C	15	156	30.88	48.73	3.41	25.43	34.83	36.01	3389	2	6.77	8.9	1782	2010	1.22	27.36	0.59	5.1
186	2023	Brooding	F	F	18	153	34.88	48.63	2.66	36.08	32.49	41.74	1577.71	3	11.12	18.27	4490	1273	3.91	59.72	0.26	3.75
187	2023	Brooding	F	C	16	145	29.5	51.72	2.34	32.55	34.11	38.18	3484	4	6.29	19.15	1909	1746	1.46	58.5	0.69	6.59
188	2024	Egg-laying	M	F	14	85	21.6	37.62	3.41	27.1	22.76	26.69	377.63	4	11.98	19.33	1535	1047	2.11	46.02	0.5	4.53
189	2024	Egg-laying	M	C	15	78	18.43	45.24	4.23	18.42	23.82	20.93	707.73	2	8.11	8.91	1165	1498	1.77	44.83	0.33	5.81
190	2024	Egg-laying	F	F	18	177	28.42	37.61	3.49	20.64	23.64	24.23	618.69	4	7.72	9.85	3658	1918	1.54	28.97	0.57	4.65
191	2024	Egg-laying	F	C	17	179	35.06	28.31	3.77	21.75	24.03	26.23	807.09	3	5.99	4.5	1063	1949	2.03	51.64	0.34	6.54
192	2024	Egg-laying	F	F	19	192	44.28	52.5	4.47	35.34	18.13	17.78	425.92	4	4.94	9.7	1701	1757	1.12	36.99	0.46	4.62
193	2024	Egg-laying	F	C	18	166	36.2	38.71	4.08	27.47	18.38	14.86	1111.78	1	6.52	11.98	1301	1695	1.95	22.8	0.8	7.26
194	2024	Egg-laying	F	C	18	166	36.2	38.71	4.08	27.47	18.38	14.86	1111.78	2	6.52	11.98	1301	1695	1.95	22.8	0.8	7.26
195	2024	Incubation	L	F	16	139	30.42	48.53	3.84	37.8	22.89	37.94	70.53	2	8.41	5.5	2660	1735	2.88	29.98	0.5	2.73
196	2024	Incubation	L	C	15	134	23.16	41.1	3.54	37.54	22.6	29.55	76.62	2	6.28	6.86	1949	1803	1.61	68.75	0.74	6.07
197	2024	Incubation	M	F	15	97	36.07	39.82	2.81	39.04	22.3	38.44	514.96	3	6.51	8.31	2885	1242	1.77	48.19	0.44	3.65
198	2024	Incubation	M	C	16	99	41.7	43.31	3.04	39.85	27.09	46.76	788.91	1	10.63	7.77	2061	3010	1.23	16.72	0.59	7.09
199	2024	Incubation	M	F	17	120	42.54	50.13	3.24	31.87	22.9	36.1	836.27	4	8.21	6.89	4214	1248	2.27	40.9	0.47	3.84
200	2024	Incubation	M	C	18	117	34.51	35.96	2.96	28.4	22.85	21.88	816.97	2	7.57	8.65	2530	2908	2.71	16.33	0.62	7.96
201	2024	Incubation	M	F	13	156	32.15	38.29	2.92	43.64	27.43	47.67	937	3	6.54	8.4	3713	1597	1.45	44.36	0.42	2.77
202	2024	Incubation	M	F	16	109	39.07	39.39	3.11	27.7	20.52	17.63	866.97	1	8.51	7.38	2528	1297	2.62	43.75	0.46	3.49
203	2024	Incubation	F	F	18	152	41.02	49.05	3.92	28.07	17.83	19.92	755.12	4	7.88	6.27	2628	1177	1.9	42.55	0.51	3.19
204	2024	Incubation	F	C	17	170	46.63	49.62	2.54	20.72	22.47	25.11	1666.45	3	11.52	7.61	2035	2029	1.7	35.01	0.54	8.44
205	2024	Incubation	F	F	19	179	45.77	56.12	4.36	28.83	24.72	27.75	907.13	3	7.28	10.57	2713	1276	2.09	55.17	0.45	3.39
206	2024	Incubation	F	C	18	157	38.68	49.18	3.81	27.78	24.97	23.6	1218.45	2	10.33	8.33	2665	2803	1.61	44.38	0.63	6.9
207	2024	Incubation	F	F	19	156	40.52	49.02	3.56	28.71	23.67	18.67	1819.75	1	7.32	10.98	4015	2194	2.76	56.06	0.41	3.44
208	2024	Incubation	F	C	16	171	31.47	38.26	3.29	21.92	16.5	28.19	2404.58	3	7.55	7.46	2448	3500	1.73	38.54	0.61	8.05
209	2024	Incubation	F	F	18	161	39.12	52.68	3.15	28.24	20.48	26.86	1735.45	3	7.37	8.95	2390	2120	2.64	74.67	0.43	3.58
210	2024	Incubation	F	C	18	168	47.74	49.36	2.82	28.12	28.2	22.02	1860.12	3	6.68	9.91	1635	3933	1.79	58.35	0.44	7.23
211	2024	Incubation	F	F	17	154	38.54	56.47	3.11	28.58	30.47	29.21	2310.45	3	9.51	8.52	2775	1597	1.94	47.64	0.32	4.03
212	2024	Brooding	L	F	15	131	47.74	47.09	4.21	47.61	34.66	32.23	819.59	2	16.79	9.67	2997	1850	2.5	47.93	0.25	3.33
213	2024	Brooding	L	C	16	148	41.19	45.67	3.46	35.24	37.18	41.9	710.52	1	6.16	14	1529	3563	1.24	47.34	0.61	4.77
214	2024	Brooding	L	F	14	136	45.56	57.79	3.72	40.63	42.03	44.4	1067.6	2	17.47	16.17	2517	1379	3.67	54.38	0.32	2.39
215	2024	Brooding	M	F	13	130	31.1	37.52	2.56	35.77	16.51	22.76	621.45	3	5.76	13.27	2826	2119	2.54	53.08	0.29	3.01
216	2024	Brooding	M	C	14	132	36.83	40.56	2.94	29.36	19.13	15.88	788.08	3	5.83	8.23	2356	1679	1.07	29.48	0.56	5.03
217	2024	Brooding	M	F	14	132	36.58	40.93	3.52	33.15	23.92	20.02	902.45	3	9.92	20.86	3986	1806	2.76	78.3	0.24	2.85
218	2024	Brooding	M	C	14	144	31.22	40.28	2.98	29.16	25.19	28.54	1225.45	4	5.39	12.76	2010	2368	1.58	39.33	0.61	4.07
219	2024	Brooding	F	F	18	143	41.01	53.64	3.63	25.51	27.23	31.44	2531.13	3	13.51	26.77	3949	3569	2.22	75.53	0.25	3.42
220	2024	Brooding	F	C	19	155	46.57	53.8	4.03	26.76	30.39	34.22	2811.45	2	9.24	9.01	2155	2685	1.14	61.97	0.64	6.48
221	2024	Brooding	F	F	20	167	48.48	56.74	3.07	31.23	32.03	36.56	2307.45	3	11.29	27.75	3337	2103	3.29	57.08	0.37	2.83
222	2024	Brooding	F	C	20	161	42.72	45.84	3.88	23.7	35.12	35.56	1918.13	2	7.87	15.01	2034	1965	1.27	27.29	0.71	7.8
223	2024	Brooding	F	F	20	140	30.8	45.52	3.24	27.97	37.59	40.99	2261.12	3	9.9	18.96	3621	1943	4.14	54.11	0.26	3.49
224	2024	Brooding	F	C	16	157	32.38	50.23	3.84	25.86	35.26	36.01	3399.45	2	7.22	9.35	1927	2115	1.37	27.51	0.64	5.15
225	2024	Brooding	F	F	19	154	36.38	50.13	3.09	36.51	32.92	41.74	1588.16	2	11.57	18.72	4635	1378	4.06	59.87	0.31	3.8
226	2024	Brooding	F	C	17	146	31	53.22	2.77	32.98	34.54	38.18	3494.45	4	6.74	19.6	2054	1851	1.61	58.65	0.74	6.64
			River: Lushui River, L; Manjiang River, M; Fuer River, F
			F/C: F：foraging; C:control
			TS; total number of trees，TT; average tree height，TH; maximum diameter at breast height of trees，MDBH; average shrub height，SH; shrub density，SD;average herb height，HH; herb canopy cover，HCC; concealment，C; distance to road，DR; heartland ratio，HR; borderland ratio，BR; distance to building，DB; distance to potential nesting sites, DPNS; river depth，RD; river width，RW; water velocity，WV; turbidity，T

## Sheet: Sheet2
Egg-laying											Incubation								Brooding
> a1=glmm(MDBH,family=gaussian(link="identity"),X111)											> a10=glmm(MDBH,family=gaussian(link="identity"),X111)								> a16=glmm(MDBH,family=gaussian(link="identity"),X111)
> a2=glmm(SD,family=gaussian(link="identity"),X111)											> a11=glmm(SD,family=gaussian(link="identity"),X111)								> a17=glmm(SD,family=gaussian(link="identity"),X111)
> a3=glmm(C,family=gaussian(link="identity"),X111)											> a12=glmm(C,family=gaussian(link="identity"),X111)								> a18=glmm(C,family=gaussian(link="identity"),X111)
> a4=glmm(HR,family=gaussian(link="identity"),X111)											> a13=glmm(HR,family=gaussian(link="identity"),X111)								> a19=glmm(HR,family=gaussian(link="identity"),X111)
> a5=glmm(BR,family=gaussian(link="identity"),X111)											> a14=glmm(BR,family=gaussian(link="identity"),X111)								> a20=glmm(BR,family=gaussian(link="identity"),X111)
> a6=glmm(DB,family=gaussian(link="identity"),X111)											> a15=glmm(DB,family=gaussian(link="identity"),X111)								> a21=glmm(DB,family=gaussian(link="identity"),X111)
> a7=glmm(RD,family=gaussian(link="identity"),X111)											> summary(lm.ave)								> a22=glmm(DB,family=gaussian(link="identity"),X112)
> a8=glmm(T,family=gaussian(link="identity"),X111)																			> a23=glmm(DB,family=gaussian(link="identity"),X113)
> a9=glmm(V,family=gaussian(link="identity"),X111)																			> a24=glmm(DB,family=gaussian(link="identity"),X114)
> summary(lm.ave)																			> summary(lm.ave)
Call:											Call:								Call:
model.avg(object = a1, a2, a3, a4, a5, a6, a7, a8, a9)											model.avg(object = a10, a11, a12, a13, a14, a15)								model.avg(object = a16, a17, a18, a19, a20, a21, a22, a23, a24)
Component model call:											Component model call:								Component model call:
glmm(formula = <9 unique values>, family = gaussian(link = "identity"),											glmm(formula = <6 unique values>, family = gaussian(link = "identity"),								glmm(formula = <9 unique values>, family = gaussian(link = "identity"),
data = X111)											data = X111)								data = X111)
Component models:											Component models:								Component models:
	df	logLik	AICc	delta	weight							df	logLik	AICc	delta	weight				df	logLik	AICc	delta	weight
3	1	-45.62	61.54	2.56	0.23						24	4	-67.04	31.24	1.35	0.31			35	2	-55.79	41.46	1.56	0.28
35	3	-48.77	61.85	9.32	0.19						25	2	-68.19	32.37	6.76	0.22			2357	4	-57.91	41.71	5.24	0.23
46	2	-46.25	62.41	10.87	0.17						345	4	-69.67	33	12.52	0.16			359	5	-56.42	42.07	10.61	0.18
267	4	-46.64	62.77	10.25	0.15						356	5	-68.06	33.37	10.85	0.12			3456	4	-56.81	42.7	12.24	0.15
189	3	-50.14	63.02	11.48	0.13						135	3	-76.56	33.69	16.43	0.11			135	3	-60.33	43.02	8.52	0.06
458	5	-57.35	63.5	18.97	0.09						(Null)	3	-88.37	45.67	23.51	0.08			139	3	-67.52	43.58	16.85	0.05
(Null)	2	-28.96	48.49	16.22	0.04														3459	6	-62.61	43.81	21.95	0.05
																			(Null)	5	-80.26	47.63	27.41	0
Term codes:											Term codes:
MDBH	SD	C	HR	BR	DB	RD	T	WV			MDBH	DPNS	RD	DB	WV	T
1	2	3	4	5	6	7	8	9			1	2	3	4	5	6
Model-averaged coefficients:											Model-averaged coefficients:
(full average)											(full average)								Term codes:
(Intercept)		Estimate		t/z /χ2 value		Pr(>|t/z/χ2|)					(Intercept)		Estimate		t/z value		Pr(>|t/z|)		SD	DB	BR	DR	HR	RD	RW	V	T
																			1	2	3	4	5	6	7	8	9
MDBH		0.114432		3.59		0.25					MDBH		0.241032		3.26		0.15
SD		0.0812653		3.01		0.16					DPNS		0.833421		6.46		<0.01	**
C		1.67023		8.76		<0.01	**				RD		0.454366		4.48		0.17		Model-averaged coefficients:
HR		0.350216		5.76		0.09					DB		1.38035		5.62		<0.01	**	(full average)
BR		0.431245		8.9		0.07					WV		0.183343		5.12		0.12		(Intercept)		Estimate		t/z value		Pr(>|t/z|)
DB		0.591456		12.46		0.14					T		0.422361		19.93		0.28
RD		0.531562		1.05		0.32													SD		0.324321		1.39		0.68
WV		0.360523		3.15		0.06													DB		0.351022		12.17		0.07
T		0.173267		11.82		0.18					Signif. codes: 0.01 ‘**’ 0.05 ‘*’ 0.1 ‘ ’ 1								BR		0.940214		5.21		<0.01	**
																			DR		0.182234		2.5		0.29
																			HR		1.33022		6.77		<0.01	**
Signif. codes: 0.01 ‘**’ 0.05 ‘*’ 0.1 ‘ ’ 1																			RD		0.281216		12.06		0.08
																			RW		0.460214		6.36		0.15
																			WV		0.140112		16.08		0.08
> m<-get.models(lm.ave, subset=delta<=4)											> m<-get.models(lm.ave, subset=delta<=4)								T		0.210032		10.87		0.13
> model.avg(m,cumsum(weight<=0.95))											> model.avg(m,cumsum(weight<=0.95))
Call:											Call:								Signif. codes: 0.01 ‘**’ 0.05 ‘*’ 0.1 ‘ ’ 1
model.avg(object = m, cumsum(weight <= 0.95))											model.avg(object = m, cumsum(weight <= 0.95))
Component models:											Component models:								> m<-get.models(lm.ave, subset=delta<=4)
‘3’											‘24’								> model.avg(m,cumsum(weight<=0.95))
Coefficients:											Coefficients:								Call:
	MDBH	SD	C	HR	BR	DB	RD	WV	T			MDBH	DPNS	RD	DB	WV	T		model.avg(object = m, cumsum(weight <= 0.95))
full	0.134432	0.0912653	1.65023	0.360216	0.411245	0.581456	0.511562	0.260523	0.153267		full	0.221032	0.823421	0.414365	1.35035	0.173343	0.382361
subset	0.169052	0.125854	1.65023	0.374836	0.545865	0.606076	0.556182	0.265143	0.177888		subset	0.242332	0.823421	0.415665	1.35035	0.184642	0.413662		Component models:
																			‘35’
> summary(model.avg(m,cumsum(weight<=0.95)))											> summary(model.avg(m,cumsum(weight<=0.95)))
																			Coefficients:
Call:											Call:									SD	DB	BR	DR	HR	RD	RW	V	T
model.avg(object = m, cumsum(weight <= 0.95))											model.avg(object = m, cumsum(weight <= 0.95))								full	0.314321	0.361022	0.920215	0.162234	1.23022	0.251215	0.430214	0.130112	0.210032
																			subset	0.326643	0.373342	0.920215	0.174555	1.23022	0.243536	0.462535	0.172433	0.262354
Component model call:											Component model call:
glmm(formula = <2 unique values>, family = gaussian(link = "identity"),											glmm(formula = <2 unique values>, family = gaussian(link = "identity"),
data = X111)											data = X111)								> summary(model.avg(m,cumsum(weight<=0.95)))
																			Call:
Coefficients:											Coefficients:								model.avg(object = m, cumsum(weight <= 0.95))
Component models:											Component models:
	df	logLik	AICc	delta	weight							df	logLik	AICc	delta	weight			Component model call:
3	1	-45.62	61.54	2.56	0.23						24	4	-67.04	31.24	1.35	0.31			glmm(formula = <2 unique values>, family = gaussian(link = "identity"),
																			data = X111)
											> confint(model.avg(m,cumsum(weight<=0.95)))
> confint(model.avg(m,cumsum(weight<=0.95)))												0.025	0.975						Coefficients:
	0.025	0.975									MDBH	0.015	0.429						Component models:
MDBH	0.026	0.238									DPNS	0.064	1.588							df	logLik	AICc	delta	weight
SD	0.021	0.162									RD	0.043	0.788						35	2	-55.79	41.46	1.56	0.28
C	0.12	3.28									DB	0.347	2.356
HR	0.146	0.579									WV	0.017	0.328						> confint(model.avg(m,cumsum(weight<=0.95)))
BR	0.173	0.655									T	0.065	0.698							0.025	0.975
DB	0.062	1.098																	SD	0.014	0.603
RD	0.119	0.931																	DB	0.024	0.699
WV	0.133	0.437																	BR	0.212	1.631
T	0.044	0.267																	DR	0.018	0.305
																			HR	0.471	1.993
																			RD	0.082	0.421
																			RW	0.094	0.768
																			V	0.012	0.259
																			T	0.044	0.368
